# Supplementary material for: The cholera risk assessment in Kano State, Nigeria: A historical review, mapping of hotspots and evaluation of contextual factors
Source: PLoS Negl Trop Dis. 2021 Jan 19;15(1):e0009046. doi: 10.1371/journal.pntd.0009046 (PMC7846125; doi:10.1371/journal.pntd.0009046)
Supplement: S1 Data — (XLSX) [file pntd.0009046.s001.xlsx]

## Sheet: DATA
					Tool for identification of cholera hotspots
	INSTRUCTIONS
	Before you start using this tool, dowload and save the file in your computer.
	1. Fill data into the cells in light blue (population and number of cholera cases by district and by year). The cells in dark blue automatically calculate the annual incidence by district and by year and the mean annual incidence for the period. Incidence is expressed per 100.000
	2. Complete the cells in light blue with the number of weeks per year with reported cases (persistency of cholera). The cells in dark blue automatically calculate the proportion (%) of weeks with reported cases over the period.
	3. The two-axes graph combining incidence and persistency will be automatically generated (SEE GRAPH TAB) . Ensure that all data including all districts are selected to create the graph
	NOTE: Columns were created from 2015 to 2019 to cover recommended 5 year time period, please add additional columns if necessary or remove any columns not used. Ensure that the new cells contain the appropriate fomula.
	GENERAL INFORMATION						INCIDENCE												PERSISTENCE OF CHOLERA						PRIORITY LEVEL
	DISTRICT	Population					Number of reported cholera cases					Annual incidence						Mean annual incidence (5 years)	Number of weeks with reported cases per year					Proportion (%) of weeks with reported cases (5 year period=260 weeks)
		2015	2016	2017	2018	2019	2015	2016	2017	2018	2019	2015	2016	2017	2018	2019	2020	2015 - 2019	2015	2016	2017	2018	2019	2015 - 2019
	District 1	29974.3	31551.9	32527.7	33533.7	34539.7	22	562	1124	20	4	73.3962	1781.19	3455.52	59.6415	11.5809	#REF!	1076.27	4	8	24	2	3	15.7692	LOW
	District 2	32356.3	34059.3	35112.7	36198.6	37284.6	99	567	1134	4	47	305.968	1664.74	3229.6	11.0501	126.057	#REF!	1067.49	4	8	29	3	9	20.3846	LOW
	District 3	41663.1	43855.9	45212.3	46610.6	48008.9	726	1578.5	3157	645	1011	1742.55	3599.29	6982.62	1383.81	2105.86	#REF!	3162.82	6	12	33	4	6	23.4615	LOW
	District 4	65461.1	68906.4	71037.5	73234.5	75431.6	40	619	1238	2	48	61.105	898.32	1742.74	2.73095	63.6338	#REF!	553.706	4	8	25	2	8	18.0769	LOW
	District 5	18525	19500	20010	20357.7	20968.5	36	126	252	0	8	194.332	646.154	1259.37	0	38.1525	#REF!	427.602	4	8	19	0	4	13.4615	LOW
	District 6	31789	33462.1	34497	35563.9	36630.8	1256	1041	2082	3321	47	3951.06	3110.98	6035.31	9338.12	128.307	#REF!	4512.76	9	18	30	13	12	31.5385	MEDIUM
	District 7	145610	153274	158014	162901	167789	69	787	1574	197	357	47.3868	513.46	996.112	120.932	212.768	#REF!	378.132	13	26	37	32	17	48.0769	MEDIUM
	District 8	110310	116116	119707	123409	127111	64	813	1626	33	77	58.0184	700.164	1358.32	26.7403	60.5768	#REF!	440.764	12	24	41	18	14	41.9231	MEDIUM
	District 9	122689	129146	133140	137258	141375	620	3112.5	6225	1177	1061	505.345	2410.07	4675.53	857.511	750.484	#REF!	1839.79	12	24	39	40	18	51.1538	MEDIUM
	District 10	64851.6	68264.8	70376.1	72552.7	74729.3	50	664	1328	36	89	77.0991	972.682	1887	49.6191	119.097	#REF!	621.1	9	18	38	19	15	38.0769	MEDIUM
	District 11	40768.9	42914.7	44241.9	45610.2	46978.5	1590	2450	2376	1509	2354	3900.03	5709	5370.47	3308.47	5010.8	#REF!	4659.75	17	15	19	16	18	32.6923	MEDIUM
	District 12	35338.7	37198.7	38349.1	39535.2	40721.2	0	1268.5	2537	1618	981	0	3410.07	6615.53	4092.56	2409.06	#REF!	3305.44	0	0	34	51	18	39.6154	MEDIUM
	District 13	29001.6	30528	31472.2	32445.5	33418.9	0	42.5	85	60	222	0	139.216	270.08	184.925	664.295	#REF!	251.703	0	0	20	33	15	26.1538	LOW
	District 14	30991.2	32622.3	33631.3	34671.4	35711.6	0	370.5	741	416	977	0	1135.73	2203.31	1199.84	2735.81	#REF!	1454.94	0	0	34	51	18	39.6154	MEDIUM
	District 15	41372.8	43550.4	44897.3	46285.8	47674.4	367	2332.5	4665	2255	1209	887.055	5355.87	10390.4	4871.9	2535.95	#REF!	4808.23	11	22	46	52	18	57.3077	HIGH
	District 16	33467.6	35229.1	36318.6	37441.9	38565.1	1459	3654	1456	1347	1203	4359.44	10372.1	4008.96	3597.58	3119.4	#REF!	5091.5	15	12	18	21	18	32.3077	MEDIUM
	District 17	41709.3	43904.6	45262.4	46662.3	48062.2	1033	3673	7346	2985	1102	2476.66	8365.87	16229.8	6397.03	2292.86	#REF!	7152.45	11	22	21	21	14	34.2308	MEDIUM
	District 18	24083.8	25351.4	26135.5	26943.8	27752.1	0	1250	2500	3500	1498	0	4930.7	9565.55	12990	5397.79	#REF!	6576.81	0	0	33	52	18	39.6154	HIGH
	District 19	34097.6	35892.2	37002.3	38146.7	39291.1	0	25	50	9	187	0	69.653	135.127	23.5931	475.935	#REF!	140.862	0	0	16	9	13	14.6154	LOW
	District 20	113279	119241	122928	126730	130532	218	4123	8246	179	575	192.446	3457.72	6707.97	141.245	440.504	#REF!	2187.98	10	20	41	26	15	43.0769	MEDIUM
	District 21	88569.5	93231	96114.4	99087.1	102060	464	3292.5	6585	172	979	523.883	3531.55	6851.21	173.585	959.243	#REF!	2407.89	10	20	39	30	17	44.6154	MEDIUM
	District 22	123300	129790	133804	137942	142080	71	2311	4622	38	514	57.5831	1780.57	3454.32	27.5478	361.768	#REF!	1136.36	5	10	33	19	18	32.6923	LOW
	District 23	13471.9	14181	14619.6	15071.7	15523.9	0	94	188	15	60	0	662.86	1285.95	99.5241	386.501	#REF!	486.967	0	0	23	8	5	13.8462	LOW
	District 24	223331	235085	242355	249851	257347	2147	15257.5	30515	13086	4535	961.355	6490.21	12591	5237.52	1762.22	#REF!	5408.46	14	28	46	52	18	60.7692	HIGH
	District 25	203618	214335	220964	227798	234632	665	5618.5	11237	2178	3223	326.591	2621.36	5085.44	956.11	1373.64	#REF!	2072.63	13	26	46	52	18	59.6154	MEDIUM
	District 26	41248.2	43419.1	44762	46146.4	47530.8	3200	2431.5	4863	3500	3200	7757.92	5600.07	10864.1	7584.56	6732.48	#REF!	7707.83	2	4	31	3	3	16.5385	MEDIUM
	District 27	55580.7	58506	60315.4	62180.8	64046.3	0	347.5	695	3569	1450	0	593.957	1152.28	5739.71	2263.99	#REF!	1949.99	0	0	32	52	18	39.2308	MEDIUM
	District 28	7063.4	7435.16	7665.11	7902.18	8139.24	7	221.5	443	923	127	99.1024	2979.09	5779.43	11680.3	1560.34	#REF!	4419.66	6	12	31	32	12	35.7692	HIGH
	District 29	62213.7	65488.1	67513.5	69601.6	71689.6	8	783.5	1567	1577	912	12.8589	1196.4	2321.02	2265.75	1272.15	#REF!	1413.64	4	8	36	31	18	37.3077	MEDIUM
	District 30	61814.8	65068.2	67080.7	69155.3	71230	6	543.5	1087	87	873	9.70641	835.277	1620.44	125.804	1225.61	#REF!	763.366	4	8	29	16	17	28.4615	LOW
	District 31	3617.23	3807.61	3925.37	4046.77	4168.17	0	131	262	286	161	0	3440.48	6674.54	7067.37	3862.6	#REF!	4209	0	0	30	40	18	33.8462	MEDIUM
	District 32	24457.8	25745.1	26541.3	27362.2	28183	0	614	1228	33	228	0	2384.92	4626.75	120.604	808.998	#REF!	1588.26	0	0	32	16	10	22.3077	LOW
	District 33	17270.1	18179.1	18741.3	19320.9	19900.6	0	441	882	293	444	0	2425.87	4706.18	1516.49	2231.09	#REF!	2175.93	0	0	33	22	16	27.3077	LOW
	District 34	4655	4900	4980	5017.44	5167.96	0	0		0	0	0	0	0	0	0	#REF!	0	0	0	0	0	0	0	LOW
	District 35	8455	8900	8980	9013.29	9283.69	0	3.5	7	0	0	0	39.3258	77.951	0	0	#REF!	23.4554	0	0	3	0	0	1.15385	LOW
	District 36	18914.5	19910	19990	20300	20909	0	102	204	0	35	0	512.305	1020.51	0	167.392	#REF!	340.042	0	0	17	0	4	8.07692	LOW
	District 37	8455	8900	9000	9282.91	9561.39	0	1	2	0	0	0	11.236	22.2222	0	0	#REF!	6.69164	0	0	2	0	0	0.769231	LOW
	District 38	4759.5	5010	5400	5668.24	5838.28	0	1	2	0	0	0	19.9601	37.037	0	0	#REF!	11.3994	0	0	2	0	0	0.769231	LOW
	District 39	85218.2	89703.3	92477.6	95337.8	98197.9	3598	4170	4666	4190	3189	4222.11	4648.66	5045.54	4394.9	3247.52	#REF!	4311.75	8	10	15	15	16	24.6154	MEDIUM
	District 40	67397.9	70945.2	73139.4	75401.4	77663.5	0	3177	6354			0	4478.1	8687.52	0	0		2633.13	0	0	39	52	18	41.9231	MEDIUM
	District 41	27245.3	28679.2	29566.2	30480.6	31395	6	1050	2100	2500	2497	22.0222	3661.19	7102.7	8201.93	7953.49	#REF!	5388.27	2	4	37	51	18	43.0769	HIGH
	District 42	52221.5	54970	56670.1	58422.8	60175.5	0	3403	6806	1268	1207	0	6190.65	12009.9	2170.39	2005.8	#REF!	4475.34	0	0	36	52	18	40.7692	HIGH
	District 43	99849.9	105105	108356	111707	115058	1	2571	5142	1164	1770	1.0015	2446.12	4745.48	1042.01	1538.35	#REF!	1954.59	1	2	36	50	18	41.1538	MEDIUM
	District 44	362364	381436	393233	405395	417557	59	4080	8160	4465	7716	16.282	1069.64	2075.11	1101.4	1847.89	#REF!	1222.06	13	26	38	51	18	56.1538	MEDIUM
	District 45	51063.7	53751.2	55413.6	57127.5	58841.3	1	4208	8416	3098	1229	1.95834	7828.66	15187.6	5422.96	2088.67	#REF!	6105.97	1	2	36	52	18	41.9231	HIGH
	District 46	32373	34076.9	35130.8	36217.3	37303.8	6	2251.5	4503	3263	1219	18.534	6607.12	12817.8	9009.51	3267.76	#REF!	6344.15	3	6	35	52	18	43.8462	HIGH
	District 47	41734.7	43931.3	45290	46690.7	48091.4	0	3864.5	7729	2581	772	0	8796.7	17065.6	5527.87	1605.28	#REF!	6599.09	0	0	36	46	18	38.4615	HIGH
	District 48	30415.9	32016.8	33007	34027.8	35048.7	1	1824	3648	888	570	3.28775	5697.01	11052.2	2609.63	1626.31	#REF!	4197.69	1	2	35	51	18	41.1538	HIGH
	District 49	37331.7	39296.6	40511.9	41764.9	43017.8	1560	2564	2986	3980	1452	4178.75	6524.74	7370.67	9529.54	3375.34	#REF!	6195.81	12	13	15	21	18	30.3846	MEDIUM
	District 50	37724.9	39710.4	40938.6	42204.7	43470.8	1	1715.5	3431	1541	925	2.65077	4320.03	8380.85	3651.25	2127.86	#REF!	3696.53	1	2	35	51	18	41.1538	MEDIUM
	District 51	46602.3	49055.1	50572.3	52136.3	53700.4	3	3046.5	6093	2619	1509	6.43745	6210.36	12048.1	5023.37	2810.03	#REF!	5219.66	1	2	36	48	18	40.3846	HIGH
	District 52	50146.1	52785.3	54417.9	56100.9	57783.9	0	4026	8052	2792	1168	0	7627.12	14796.6	4976.75	2021.32	#REF!	5884.36	0	0	37	45	18	38.4615	HIGH
	District 53	30420.9	32022	33012.4	34033.4	35054.4	0	1258	2516	2969	2250	0	3928.54	7621.38	8723.78	6418.59	#REF!	5338.46	0	0	34	46	18	37.6923	HIGH
	District 54	103178	108608	111967	115430	118893	3158	4310	5266	4598	3546	3060.74	3968.4	4703.17	3983.37	2982.52	#REF!	3739.64	10	12	15	13	15	25	LOW
	District 55	47124.9	49605.2	51139.3	52721	54302.6	0	2538.5	5077	2699	1145	0	5117.41	9927.78	5119.41	2108.56	#REF!	4454.63	0	0	36	46	18	38.4615	HIGH
	District 56	74807.9	78745.1	81180.5	83691.3	86202	1	3233.5	6467	6504	3877	1.33676	4106.29	7966.19	7771.42	4497.57	#REF!	4868.56	1	2	36	52	18	41.9231	HIGH
	District 57	81571.5	85864.7	88520.3	91258	93995.8	21	2489.5	4979	3329	1826	25.7443	2899.33	5624.7	3647.9	1942.64	#REF!	2828.06	3	6	36	50	18	43.4615	MEDIUM
	District 58	210930	222032	228899	235978	243057	7	6824.5	13649	3621	1393	3.31863	3073.66	5962.9	1534.46	573.116	#REF!	2229.49	2	4	36	52	18	43.0769	MEDIUM
	District 59	66120	69600	71200	73318.6	75518.1	0	0.5	1	0	0	0	0.718391	1.40449	0	0	#REF!	0.424577	0	0	1	0	0	0.384615	LOW
	District 60	3313.61	3488.01	3595.89	3707.1	3818.31	0	0		1	0	0	0	0	26.9753	0	#REF!	5.39506	0	0	0	1	0	0.384615	LOW
	District 61	34320	36126.3	37243.6	38395.5	39547.4	0	133.5	267	3	2	0	369.537	716.901	7.81341	5.05723	#REF!	219.862	0	0	11	1	2	5.38462	LOW
	District 62	135056	142164	146561	151094	155627	0	0		1	0	0	0	0	0.661839	0	#REF!	0.132368	0	0	0	1	0	0.384615	LOW
	District 63	55151.6	58054.3	59849.8	61700.9	63551.9	14	3333	6666	311	1030	25.3846	5741.17	11137.9	504.045	1620.72	#REF!	3805.84	5	10	44	29	17	40.3846	MEDIUM
	District 64	72300	76105.3	78459	80885.6	83312.2	1	1050.5	2101	55	178	1.38313	1380.33	2677.83	67.9973	213.654	#REF!	868.238	1	2	37	22	12	28.4615	LOW
	District 65	57788.9	60830.4	62711.8	64651.3	66590.9	0	2236.5	4473	507	997	0	3676.61	7132.63	784.206	1497.2	#REF!	2618.13	0	0	35	29	18	31.5385	LOW
	District 66	68247.8	71839.8	74061.6	76352.2	78642.7	4	3079	6158	1047	653	5.861	4285.93	8314.7	1371.28	830.337	#REF!	2961.62	3	6	45	31	18	39.6154	MEDIUM
	District 67	71811.6	75591.2	77929	80339.2	82749.4	1	1660.5	3321	107	672	1.39253	2196.69	4261.57	133.185	812.091	#REF!	1480.98	1	2	41	21	18	31.9231	LOW
	District 68	37985.4	39984.7	41221.3	42496.2	43771.1	3	3399.5	6799	1496	3353	7.89776	8502.01	16493.9	3520.32	7660.31	#REF!	7236.89	4	8	51	33	18	43.8462	HIGH
	District 69	22506.7	23691.3	24424	25179.4	25934.8	0	104	208	3	3	0	438.98	851.621	11.9145	11.5675	#REF!	262.817	0	0	18	3	3	9.23077	LOW
	District 70	98435.1	103616	106821	110124	113428	2	3645.5	7291	466	993	2.0318	3518.28	6825.47	423.158	875.445	#REF!	2328.88	2	4	41	25	18	34.6154	LOW
	District 71	55627.8	58555.5	60366.5	62233.5	64100.6	1490	2388.5	4777	1569	2198	2678.52	4079.03	7913.32	2521.15	3428.99	#REF!	4124.2	0	0	38	32	18	33.8462	MEDIUM
	District 72	109330	115084	118644	122313	125982	5	2645	5290	273	103	4.57331	2298.31	4458.73	223.198	81.7574	#REF!	1413.31	2	4	39	21	13	30.3846	LOW
	District 73	22071.3	23233	23951.5	24692.3	25433	0	12.5	25	1	4	0	53.8029	104.378	4.04985	15.7276	#REF!	35.5916	0	0	13	1	3	6.53846	LOW
	District 74	75496.4	79469.9	81927.8	84461.6	86995.4	1	1641	3282	66	9	1.32457	2064.93	4005.97	78.142	10.3454	#REF!	1232.14	1	2	31	11	6	19.6154	LOW
	District 75	22572.1	23760.1	24494.9	25252.5	26010.1	6	1559	3118	148	351	26.5815	6561.43	12729.2	586.081	1349.48	#REF!	4250.55	5	10	42	24	18	38.0769	HIGH
	District 76	196680	207032	213435	220036	226637	144	2154	4308	645	1623	73.2154	1040.42	2018.42	293.134	716.124	#REF!	828.262	9	18	43	48	18	52.3077	MEDIUM
	District 77	130227	137081	141320	145691	150062	599	3073	6146	1406	1590	459.968	2241.75	4348.99	965.057	1059.56	#REF!	1815.06	8	16	43	46	18	50.3846	MEDIUM
	District 78	106184	111773	115229	118793	122357	0	933.5	1867	3121	2154	0	835.178	1620.25	2627.25	1760.42	#REF!	1368.62	0	0	33	46	18	37.3077	MEDIUM
	District 79	144266	151859	156556	161398	166240	57	761.5	1523	1037	712	39.5102	501.451	972.814	642.511	428.297	#REF!	516.917	7	14	43	44	18	48.4615	MEDIUM
	District 80	224048	235841	243135	250654	258174	6	1857	3714	1269	1961	2.67799	787.397	1527.55	506.275	759.566	#REF!	716.693	2	4	36	32	18	35.3846	MEDIUM
	District 81	102885	108300	111649	115102	118555	4	244.5	489	826	648	3.88785	225.762	437.979	717.623	546.58	#REF!	386.366	3	6	37	40	18	40	MEDIUM
	District 82	215618	226966	233985	241222	248459	5	2150.5	4301	890	1448	2.31892	947.499	1838.15	368.955	582.793	#REF!	747.943	3	6	35	48	18	42.3077	MEDIUM
	District 83	29412.4	30960.4	31917.9	32905.1	33892.2	137	431	862	28	202	465.791	1392.1	2700.68	85.0933	596.007	#REF!	1047.93	13	26	40	13	17	41.9231	MEDIUM
	District 84	35053.6	36898.5	38039.7	39216.2	40392.7	0	371.5	743	209	160	0	1006.82	1953.22	532.943	396.111	#REF!	777.818	0	0	24	22	18	24.6154	LOW
	District 85	34863.9	36698.8	37833.8	39003.9	40174.1	1	988.5	1977	277	195	2.8683	2693.55	5225.48	710.185	485.388	#REF!	1823.49	1	2	30	27	17	29.6154	LOW
	District 86	113261	119222	122909	126710	130512	269	1709	3418	70	162	237.505	1433.46	2780.92	55.2441	124.127	#REF!	926.251	11	22	41	24	13	42.6923	MEDIUM
	District 87	46600.3	49053	50570.1	52134.1	53698.1	0	427.5	855	2	127	0	871.507	1690.72	3.83626	236.507	#REF!	560.515	0	0	27	1	6	13.0769	LOW
	District 88	44426.9	46765.2	48211.5	49702.6	51193.7	0	7.5	15	7	20	0	16.0376	31.1129	14.0838	39.0673	#REF!	20.0603	0	0	4	7	6	6.53846	LOW
	District 89	15058	15850.5	16340.7	16846.1	17351.5	0	16.5	33	6	15	0	104.098	201.949	35.6165	86.4478	#REF!	85.6222	0	0	14	4	6	9.23077	LOW
	District 90	54586.1	57459	59236.1	61068.2	62900.2	0	296.5	593	11	197	0	516.02	1001.08	18.0127	313.194	#REF!	369.661	0	0	32	9	10	19.6154	LOW
	District 91	65238.6	68672.2	70796.1	72985.7	75175.2	0	1085.5	2171	9	242	0	1580.7	3066.55	12.3312	321.914	#REF!	996.299	0	0	33	6	9	18.4615	LOW
	District 92	12627.8	13292.4	13703.5	14127.3	14551.2	0	1110.5	2221	4	158	0	8354.39	16207.5	28.3139	1085.82	#REF!	5135.21	0	0	34	3	6	16.5385	MEDIUM
	District 93	11066.5	11648.9	12009.2	12380.6	12752	0	42.5	85	2	2	0	364.84	707.79	16.1543	15.6838	#REF!	220.894	0	0	19	1	2	8.46154	LOW
	District 94	78739.2	82883.3	85446.7	88089.4	90732.1	0	1290	2580	76	186	0	1556.4	3019.43	86.276	204.999	#REF!	973.421	0	0	0	10	14	9.23077	LOW
	District 95	14865.1	15647.5	16131.4	16630.4	17129.3	0	13.5	27	2	45	0	86.2758	167.375	12.0262	262.708	#REF!	105.677	0	0	0	2	8	3.84615	LOW
	District 96	51898.5	54630	56319.6	58061.5	59803.3	0	261.5	523	38	28	0	478.675	928.629	65.4479	46.8202	#REF!	303.914	0	0	0	12	12	9.23077	LOW
	District 97	42077.3	44291.9	45661.8	47074	48486.2	1809	1765	2665	1768	1490	4299.23	3984.93	5836.39	3755.79	3073.04	#REF!	4189.88	0	0	0	12	13	9.61538	MEDIUM
	District 98	28149.4	29630.9	30547.3	31492.1	32436.9	0	1295	2590	946	445	0	4370.44	8478.64	3003.93	1371.9	#REF!	3444.98	0	0	30	46	18	36.1538	MEDIUM
	District 99	88327.4	92976.2	95851.7	98816.2	101781	303	4436.5	8873	5325	3298	343.042	4771.65	9257.01	5388.79	3240.3	#REF!	4600.16	11	22	49	52	18	58.4615	HIGH
	District 100	35607.2	37481.3	38640.5	39835.5	41030.6	2	1337	2674	2498	1452	5.61684	3567.12	6920.21	6270.78	3538.82	#REF!	4060.51	2	4	34	51	18	41.9231	HIGH
	District 101	149800	157684	162561	167589	172617	15	6613	13226	5559	5830	10.0133	4193.82	8136.01	3317.04	3377.43	#REF!	3806.86	4	8	35	52	18	45	MEDIUM
	District 102	58766.9	61859.9	63773.1	65745.5	67717.9	9	3094	6188	4310	3154	15.3147	5001.62	9703.15	6555.58	4657.56	#REF!	5186.64	4	8	36	45	18	42.6923	HIGH
	District 103	34097	35891.6	37001.7	38146.1	39290.4	3	1804	3608	3007	3111	8.79842	5026.24	9750.91	7882.86	7917.96	#REF!	6117.35	2	4	35	50	18	41.9231	HIGH
	District 104	40262.3	42381.4	43692.2	45043.5	46394.8	351	1482	2964	1844	902	871.783	3496.82	6783.83	4093.82	1944.18	#REF!	3438.09	7	14	49	51	18	53.4615	MEDIUM
	District 105	46097.8	48524	50024.8	51571.9	53119.1	1	161.5	323	1	51	2.1693	332.825	645.68	1.93904	96.0106	#REF!	215.725	1	2	23	1	8	13.4615	LOW
	District 106	64173.8	67551.4	69640.6	71794.4	73948.3	47	134.5	269	41	139	73.2386	199.108	386.269	57.1075	187.969	#REF!	180.738	8	16	38	6	13	31.1538	LOW
	District 107	146342	154045	158809	163721	168632	57	1863.5	3727	836	1556	38.9497	1209.71	2346.85	510.626	922.718	#REF!	1005.77	5	10	50	52	18	51.9231	MEDIUM
	District 108	32969.8	34705.1	35778.4	36885	37991.5	192	171	342	12	2	582.351	492.723	955.883	32.5336	5.26433	#REF!	413.751	11	22	46	3	2	32.3077	LOW
	District 109	212052	223213	230117	237234	244351	340	457.5	915	196	1006	160.338	204.961	397.624	82.619	411.703	#REF!	251.449	0	0	29	13	18	23.0769	LOW
	District 110	229519	241599	249071	256775	264478	12	7094.5	14189	4722	3152	5.22832	2936.47	5696.76	1838.97	1191.78	#REF!	2333.84	2	4	37	49	18	42.3077	MEDIUM
	District 111	103325	108763	112127	115595	119062	189	282	564	15	275	182.918	259.28	503.002	12.9764	230.971	#REF!	237.83	0	0	27	8	14	18.8462	LOW
	District 112	144716	152333	157044	161901	166758	37	792	1584	107	544	25.5673	519.914	1008.63	66.0897	326.221	#REF!	389.285	7	14	48	34	16	45.7692	MEDIUM
	District 113	232733	244982	252559	260370	268181	1143	6530.5	13061	4249	886	491.121	2665.71	5171.47	1631.91	330.374	#REF!	2058.12	12	24	50	52	18	60	MEDIUM
	District 114	160103	168530	173742	179116	184489	1	2998.5	5997	2582	985	0.624597	1779.21	3451.67	1441.53	533.907	#REF!	1441.39	1	2	35	45	18	38.8462	MEDIUM
	District 115	29696.4	31259.3	32226.1	33222.8	34219.5	151	331.5	663	6	0	508.48	1060.48	2057.34	18.0599	0	#REF!	728.872	9	18	45	4	0	29.2308	LOW
	District 116	94740.3	99726.6	102811	105991	109170	32	961.5	1923	220	434	33.7766	964.136	1870.42	207.565	397.544	#REF!	694.689	5	10	50	43	17	48.0769	MEDIUM
	District 117	53283.8	56088.2	57822.9	59611.3	61399.6	0	172.5	345	187	276	0	307.551	596.649	313.699	449.514	#REF!	333.483	0	0	30	19	10	22.6923	LOW
	District 118	185726	195501	201547	207781	214014	349	4202.5	8405	668	565	187.911	2149.61	4170.24	321.493	264.001	#REF!	1418.65	4	8	52	47	18	49.6154	MEDIUM
	District 119	140746	148153	152735	157459	162183	3	948.5	1897	684	170	2.1315	640.215	1242.02	434.398	104.82	#REF!	484.716	3	6	43	22	18	35.3846	MEDIUM

## Sheet: GRAPH
												INSTRUCTIONS
												1. Once the graph is generated, fill the cut-offs for incidence and pesistence in cells below in ligh blue.
												NOTE: These cut-offs should be determined by the country based on the objectives of the NCPs, capacities and resources available
												2. Adjust the scale of axis if necessary
												3. The districts will be categorised based on their risk (see table below)
												4. From the DATA Sheet, filter and sort the districts using the PRIORITY LEVEL generated based on the cut-offs for incidence and persistance
												Cut-off incidence (100.000 hab)	Cut-off persistence (%)
												4000	35
												PRIORITY LEVEL	INTERPRETATION
												HIGH	Districts located in the upper right area of the graph are districts with high incidence and high persistence of cholera
												MEDIUM	Districts located in the upper left and lower right areas of the graph are districts with high incidence and low persistence AND district with low incidence and high persistence of cholera
												LOW	Districts located in the lower left area of the graph are districts with low incidence and low persistence of cholera
