# Supplementary material for: The cholera risk assessment in Kano State, Nigeria: A historical review, mapping of hotspots and evaluation of contextual factors
Source: PLoS Negl Trop Dis. 2021 Jan 19;15(1):e0009046. doi: 10.1371/journal.pntd.0009046 (PMC7846125; doi:10.1371/journal.pntd.0009046)
Supplement: S2 Data — (XLSX) [file pntd.0009046.s002.xlsx]

## Sheet: Data_all
LGA	ur_ID	pop_2010	pop_2011	pop_2013	pop_2014	pop_2015	pop_2016	pop_2017	pop_2018	pop_2019	cases_2010	cases_2011	cases_2013	cases_2014	cases_2015	cases_2016	cases_2017	cases_2018	cases_2019		deaths_2010	deaths_2011	deaths_2013	deaths_2014	deaths_2015	deaths_2016	deaths_2017	deaths_2018	deaths_2019
Ajingi	R	198286	204830	218571	225784	233235	240932	248883	257096	265580	0	0	0	159	0	0	0	0	0		0	0	0	0	0	0	0	0	0
Albasu	R	216523	223668	238674	246550	254687	263091	271773	280742	290006	0	0	0	45	17	0	9	58	0		0	0	0	5	1	0	1	3	0
Bagwai	R	185430	191550	204401	211146	218114	225311	232747	240427	248361	47	2	6	230	30	5	6	27	0		11	1	0	10	3	0	1	5	0
Bebeji	R	215050	222146	237050	244873	252953	261301	269924	278831	288033	69	0	0	8	0	0	3	91	11		18	0	0	0	0	0	0	0	0
Bichi	R	315527	325939	347806	359284	371140	383388	396039	409109	422609	132	0	59	45	19	66	38	66	0		6	0	1	1	0	2	0	5	0
Bunkure	R	194590	201011	214497	221576	228888	236441	244243	252303	260629	0	0	0	59	10	0	0	16	0		0	0	0	3	1	0	0	1	0
Dala	U	476853	492589	525636	542982	560900	579410	598531	618282	638685	137	82	117	99	0	16	76	115	0		1	3	2	0	0	0	2	4	0
Dambatta	R	236809	244623	261035	269649	278548	287740	297235	307044	317176	44	0	12	55	58	24	4	2	0		5	0	1	1	0	0	0	1	0
Dawakin Kudu	R	256646	265115	282901	292237	301881	311843	322134	332764	343745	2	0	147	397	7	0	8	313	36		0	0	13	7	0	0	0	8	0
Dawakin Tofa	R	282250	291564	311125	321392	331998	342954	354272	365962	378039	3	10	8	270	37	0	19	39	7		0	0	0	8	0	0	0	6	0
Doguwa	R	172147	177827	189758	196020	202488	209170	216073	223204	230569	27	0	5	247	31	8	0	17	0		0	0	0	22	4	0	0	0	0
Fagge	U	226401	233872	249563	257798	266306	275094	284172	293550	303237	160	51	262	184	0	0	56	91	0		7	3	12	0	0	0	0	1	0
Gabasawa	R	240324	248255	264910	273652	282682	292011	301647	311601	321884	12	0	0	13	0	0	0	104	0		0	0	0	0	0	0	0	4	0
Garko	R	185035	191141	203965	210696	217649	224831	232251	239915	247832	10	0	0	200	17	9	0	0	0		0	0	0	0	0	0	0	0	0
Garum Mallam	R	132649	137027	146220	151045	156029	161178	166497	171992	177667	0	0	0	70	0	0	87	86	0		0	0	0	2	0	0	2	5	0
Gaya	R	228893	236446	252309	260635	269236	278121	287299	296780	306574	0	0	63	251	369	0	0	109	0		0	0	4	11	7	0	0	2	0
Gezawa	R	321186	331785	354044	365728	377797	390264	403143	416447	430189	0	7	84	329	4	17	14	31	2		0	0	2	5	0	0	0	1	0
Gwale	U	412269	425874	454445	469442	484934	500936	517467	534544	552184	66	138	106	108	0	0	83	48	0		0	10	2	1	0	0	2	10	0
Gwarzo	R	209502	216416	230935	238556	246428	254560	262961	271638	280602	0	0	22	547	56	0	20	371	4		0	0	2	13	1	0	0	15	0
Kabo	R	175161	180941	193080	199452	206034	212833	219856	227112	234606	0	0	0	251	0	10	24	56	0		0	0	0	6	0	0	1	2	0
Kano Municipal	U	416216	429951	458796	473936	489576	505732	522421	539661	557470	190	210	127	93	0	0	92	117	0		9	11	7	0	0	0	4	5	0
Karaye	R	161017	166331	177490	183347	189397	195647	202104	208773	215663	3	0	0	144	17	0	24	65	0		0	0	0	3	0	0	1	5	0
Kibiya	R	155698	160836	171627	177290	183141	189185	195428	201877	208539	0	0	32	85	60	0	0	10	0		0	0	1	0	0	0	0	0	0
Kiru	R	301501	311450	332345	343312	354642	366345	378434	390923	403823	0	15	0	180	14	11	0	166	0		0	0	0	2	0	0	0	1	0
Kumbotso	R	337025	348147	371504	383763	396428	409510	423023	436983	451404	68	49	49	162	0	0	62	170	5		7	5	0	0	0	0	2	19	0
Kunchi	R	126414	130586	139346	143945	148695	153602	158671	163907	169316	303	0	2	17	4	0	2	20	0		0	0	0	1	0	0	0	4	0
Kura	R	164654	170088	181499	187488	193675	200067	206669	213489	220534	0	0	41	71	0	0	0	12	0		0	0	0	3	0	0	0	0	0
Madobi	R	155570	160704	171485	177144	182990	189028	195266	201710	208367	3	0	0	229	15	12	0	36	0		0	0	0	11	0	0	0	1	0
Makoda	R	253241	261598	279148	288360	297876	307706	317860	328350	339185	5	0	0	14	0	0	0	0	0		0	0	0	0	0	0	0	0	0
Minjibir	R	243443	251476	268348	277203	286351	295800	305562	315645	326062	0	0	23	67	27	20	3	14	0		0	0	0	0	0	1	0	4	0
Nassarawa	U	679414	701835	748921	773635	799165	825537	852780	880922	909992	120	115	150	136	0	2	82	27	0		0	6	7	0	0	0	7	2	0
Rano	R	165608	171073	182551	188575	194798	201226	207866	214726	221812	0	0	0	252	34	0	5	58	0		0	0	0	3	0	0	1	2	0
Rimin Gado	R	119322	123260	131529	135870	140353	144985	149769	154712	159817	2	0	3	250	15	0	23	41	0		0	0	0	4	0	0	0	0	0
Rogo	R	259325	267883	285855	295288	305032	315099	325497	336238	347334	12	0	0	341	0	0	4	37	0		1	0	0	3	0	0	0	6	0
Shanono	R	160106	165390	176486	182310	188326	194541	200960	207592	214443	0	0	0	14	0	0	0	102	0		0	0	0	0	0	0	0	7	0
Sumaila	R	288838	298370	318387	328894	339748	350959	362541	374505	386864	13	0	2	61	72	0	0	18	0		2	0	1	4	0	0	0	0	0
Takai	R	230859	238478	254477	262874	271549	280510	289767	299330	309208	3	0	0	132	24	2	4	20	6		0	0	0	3	0	0	0	2	0
Tarauni	U	252066	260384	277853	287022	296494	306278	316385	326826	337611	35	48	32	51	0	0	21	8	0		2	1	1	0	0	0	2	1	0
Tofa	R	111288	114960	122673	126721	130903	135222	139685	144294	149056	4	2	5	160	110	24	59	124	18		0	0	0	4	0	0	0	3	0
Tsanyawa	R	179547	185472	197915	204446	211193	218162	225362	232799	240481	63	0	4	33	28	0	8	22	0		5	0	0	2	0	0	0	1	0
Tudun Wada	R	263880	272588	290875	300474	310390	320633	331214	342144	353434	0	0	2	312	6	0	0	122	0		0	0	0	4	0	0	0	3	0
Ungogo	R	420921	434811	463982	479293	495110	511449	528327	545761	563771	56	49	140	68	11	0	87	91	0		5	3	4	1	1	0	3	9	0
Warawa	R	146647	151486	161649	166984	172494	178187	184067	190141	196416	0	0	4	38	2	0	18	20	0		0	0	0	0	1	0	1	0	0
Wudil	R	210871	217830	232444	240114	248038	256223	264679	273413	282436	19	0	171	581	0	0	7	42	0		1	0	7	10	0	0	0	4	0
Total		1.0685e+07	1.10376e+07	1.17781e+07	1.21668e+07	1.25683e+07	1.2983e+07	1.34115e+07	1.38541e+07	1.43112e+07	1608	778	1678	7058	1094	226	948	2982	89	16461	80	43	67	153	19	3	30	152	0	547

## Sheet: Fig1
LGA	population density
Ajingi	336.3
Albasu	655.8
Bagwai	554.8
Bebeji	372.2
Bichi	632.5
Bunkure	498.4
Dala	30658
Dambatta	400
Dawakin Kudu	816.9
Dawakin Tofa	715
Doguwa	142.2
Fagge	13252
Gabasawa	485.6
Garko	500.7
Garum Mallam	771
Gaya	470.6
Gezawa	1155
Gwale	27650
Gwarzo	649.9
Kabo	624.6
Kano Municipal	30376
Karaye	418.4
Kibiya	477.2
Kiru	400.9
Kumbotso	2592
Kunchi	228.3
Kura	966
Madobi	701.5
Makoda	694.1
Minjibir	734.4
Nassarawa	24400
Rano	396.5
Rimin Gado	639.1
Rogo	394.8
Shanono	277.6
Sumaila	278.6
Takai	471.4
Tarauni	11021
Tofa	679.2
Tsanyawa	445.9
Tudun Wada	264.2
Ungogo	2494
Warawa	509.4
Wudil	724.9

## Sheet: Fig2
Year	cases	deaths	annual incidence rate (AIR)	case fatality ratio (CFR)
2010	1608	80	15.0491	4.97512
2011	778	43	7.04863	5.52699
2012	0	0	0	0
2013	1678	67	14.2468	3.99285
2014	7058	153	58.0104	2.16775
2015	1094	19	8.70445	1.73675
2016	226	3	1.74073	1.32743
2017	948	30	7.06857	3.16456
2018	2982	152	21.5244	5.09725
2019	89	0	0.621889	0

## Sheet: Fig3
LGA	ar_2010	ar_2011	ar_2013	ar_2014	ar_2015	ar_2016	ar_2017	ar_2018	ar_2019		ar = attack rate
Ajingi	0	0	0	70.42	0	0	0	0	0
Albasu	0	0	0	18.25	6.67	0	3.31	20.66	0
Bagwai	25.35	1.04	2.94	108.93	13.75	2.22	2.58	11.23	0
Bebeji	32.09	0	0	3.27	0	0	1.11	32.64	3.82
Bichi	41.83	0	16.96	12.52	5.12	17.21	9.6	16.13	0
Bunkure	0	0	0	26.63	4.37	0	0	6.34	0
Dala	28.73	16.65	22.26	18.23	0	2.76	12.7	18.6	0
Dambatta	18.58	0	4.6	20.4	20.82	8.34	1.35	0.65	0
Dawakin Kudu	0.78	0	51.96	135.85	2.32	0	2.48	94.06	10.47
Dawakin Tofa	1.06	3.43	2.57	84.01	11.14	0	5.36	10.66	1.85
Doguwa	15.68	0	2.63	126.01	15.31	3.82	0	7.62	0
Fagge	70.67	21.81	104.98	71.37	0	0	19.71	31	0
Gabasawa	4.99	0	0	4.75	0	0	0	33.38	0
Garko	5.4	0	0	94.92	7.81	4	0	0	0
Garum Mallam	0	0	0	46.34	0	0	52.25	50	0
Gaya	0	0	24.97	96.3	137.05	0	0	36.73	0
Gezawa	0	2.11	23.73	89.96	1.06	4.36	3.47	7.44	0.46
Gwale	16.01	32.4	23.33	23.01	0	0	16.04	8.98	0
Gwarzo	0	0	9.53	229.3	22.72	0	7.61	136.58	1.43
Kabo	0	0	0	125.84	0	4.7	10.92	24.66	0
Kano Municipal	45.65	48.84	27.68	19.62	0	0	17.61	21.68	0
Karaye	1.86	0	0	78.54	8.98	0	11.88	31.13	0
Kibiya	0	0	18.65	47.94	32.76	0	0	4.95	0
Kiru	0	4.82	0	52.43	3.95	3	0	42.46	0
Kumbotso	20.18	14.07	13.19	42.21	0	0	14.66	38.9	1.11
Kunchi	239.69	0	1.44	11.81	2.69	0	1.26	12.2	0
Kura	0	0	22.59	37.87	0	0	0	5.62	0
Madobi	1.93	0	0	129.27	8.2	6.35	0	17.85	0
Makoda	1.97	0	0	4.86	0	0	0	0	0
Minjibir	0	0	8.57	24.17	9.43	6.76	0.98	4.44	0
Nassarawa	17.66	16.39	20.03	17.58	0	0.24	9.62	3.06	0
Rano	0	0	0	133.63	17.45	0	2.41	27.01	0
Rimin Gado	1.68	0	2.28	184	10.69	0	15.36	26.5	0
Rogo	4.63	0	0	115.48	0	0	1.23	11	0
Shanono	0	0	0	7.68	0	0	0	49.13	0
Sumaila	4.5	0	0.63	18.55	21.19	0	0	4.81	0
Takai	1.3	0	0	50.21	8.84	0.71	1.38	6.68	1.94
Tarauni	13.89	18.43	11.52	17.77	0	0	6.64	2.45	0
Tofa	3.59	1.74	4.08	126.26	84.03	17.75	42.24	85.94	12.08
Tsanyawa	35.09	0	2.02	16.14	13.26	0	3.55	9.45	0
Tudun Wada	0	0	0.69	103.84	1.93	0	0	35.66	0
Ungogo	13.3	11.27	30.17	14.19	2.22	0	16.47	16.67	0
Warawa	0	0	2.47	22.76	1.16	0	9.78	10.52	0
Wudil	9.01	0	73.57	241.97	0	0	2.64	15.36	0

## Sheet: Fig4
Fig 4. SaTScan cluster radius											Fig 4. SaTScan cluster number (details)
CLUSTER	LOC_ID	LATITUDE	LONGITUDE	RADIUS	START_DATE	END_DATE	NUMBER_LOC	P_VALUE
1	Kiru	11.5819	8.13631	55.0856	2014	2014	14	1e-17			LOC_ID	CLUSTER
2	Gaya	11.8161	9.03109	42.7161	2014	2014	9	1e-17			Kiru	1
3	Kunchi	12.4537	8.26342	0	2010	2010	1	1e-17			Bebeji	1
4	Fagge	12.0406	8.51721	0	2013	2014	1	1e-17			Karaye	1
5	Kumbotso	11.9208	8.51571	11.4923	2010	2011	6	1e-17			Garum Mallam	1
											Rogo	1
											Kabo	1
											Madobi	1
											Gwarzo	1
											Rimin Gado	1
											Rano	1
											Kura	1
											Bunkure	1
											Tofa	1
											Tudun Wada	1
											Gaya	2
											Wudil	2
											Ajingi	2
											Albasu	2
											Warawa	2
											Garko	2
											Takai	2
											Dawakin Kudu	2
											Gezawa	2
											Kunchi	3
											Fagge	4
											Kumbotso	5
											Tarauni	5
											Kano Municipal	5
											Gwale	5
											Nassarawa	5
											Dala	5

## Sheet: Fig5
Fig5. LGA significant relative risk >1					Fig 5. SaTScan cluster radius
LOC_ID	REL_RISK				CLUSTER	LOC_ID	RADIUS
Gwarzo	3.30302				1	Kiru	55.0856
Tofa	3.01324				2	Gaya	42.7161
Wudil	2.60406				3	Kunchi	0
Dawakin Kudu	2.37774				4	Fagge	0
Fagge	2.37215				5	Kumbotso	11.4923
Gaya	2.30899
Rimin Gado	1.83387
Kunchi	1.80391
Rano	1.37589
Kano Municipal	1.3084
Kabo	1.26925
Doguwa	1.26865
Bagwai	1.24086
Madobi	1.23509
Garum Mallam	1.19194
Kumbotso	1.09132
Tudun Wada	1.08967
Karaye	1.02023

## Sheet: Fig6
LGA	ur_ID	incidence_average
Ajingi	R	7.8
Albasu	R	5.4
Bagwai	R	18.6
Bebeji	R	8.1
Bichi	R	13.3
Bunkure	R	4.1
Dala	U	13.3
Dambatta	R	8.2
Dawakin Kudu	R	33.1
Dawakin Tofa	R	13.3
Doguwa	R	19
Fagge	U	35.5
Gabasawa	R	4.8
Garko	R	12.5
Garum Mallam	R	16.5
Gaya	R	32.8
Gezawa	R	14.7
Gwale	U	13.3
Gwarzo	R	45.2
Kabo	R	18.5
Kano Municipal	U	20.1
Karaye	R	14.7
Kibiya	R	11.6
Kiru	R	11.9
Kumbotso	R	16
Kunchi	R	29.6
Kura	R	7.3
Madobi	R	18.2
Makoda	R	0.8
Minjibir	R	6
Nassarawa	U	9.4
Rano	R	20.1
Rimin Gado	R	26.5
Rogo	R	14.7
Shanono	R	6.3
Sumaila	R	5.4
Takai	R	7.8
Tarauni	U	7.9
Tofa	R	41.8
Tsanyawa	R	8.8
Tudun Wada	R	15.7
Ungogo	R	11.6
Warawa	R	5.1
Wudil	R	38.1

## Sheet: Fig7A
LGA	mean annual incidence	persistence
Bagwai	18.6	88.9
Dawakin Kudu	33.1	77.8
Doguwa	19	66.7
Fagge	35.5	66.7
Gwarzo	45.2	66.7
Kano Municipal	20.1	66.7
Kumbotso	16	77.8
Madobi	18.2	55.6
Rimin Gado	26.5	55.6
Tofa	41.8	88.9
Wudil	38.1	55.6
Garum Mallam	16.5	33.3
Gaya	32.8	44.4
Kabo	18.5	44.4
Kunchi	29.6	44.4
Rano	20.1	44.4
Tudun Wada	15.7	33.3
Bebeji	8.1	55.6
Bichi	13.3	77.8
Dala	13.3	77.8
Dambatta	8.2	66.7
Dawakin Tofa	13.3	88.9
Gezawa	14.7	77.8
Gwale	13.3	55.6
Karaye	14.7	55.6
Kiru	11.9	55.6
Minjibir	6	66.7
Nassarawa	9.4	66.7
Takai	7.8	66.7
Tarauni	7.9	66.7
Tsanyawa	8.8	66.7
Ungogo	11.6	77.8
Ajingi	7.8	11.1
Albasu	5.4	44.4
Bunkure	4.1	33.3
Gabasawa	4.8	33.3
Garko	12.5	33.3
Kibiya	11.6	44.4
Kura	7.3	33.3
Makoda	0.8	22.2
Rogo	14.7	44.4
Shanono	6.3	22.2
Sumaila	5.4	44.4
Warawa	5.1	44.4

## Sheet: Fig7B
LGA	Risk type
Bagwai	T1
Dawakin Kudu	T1
Doguwa	T1
Fagge	T1
Gwarzo	T1
Kano Municipal	T1
Kumbotso	T1
Madobi	T1
Rimin Gado	T1
Tofa	T1
Wudil	T1
Garum Mallam	T2
Gaya	T2
Kabo	T2
Kunchi	T2
Rano	T2
Tudun Wada	T2
Bebeji	T3
Bichi	T3
Dala	T3
Dambatta	T3
Dawakin Tofa	T3
Gezawa	T3
Gwale	T3
Karaye	T3
Kiru	T3
Minjibir	T3
Nassarawa	T3
Takai	T3
Tarauni	T3
Tsanyawa	T3
Ungogo	T3
Ajingi	T4
Albasu	T4
Bunkure	T4
Gabasawa	T4
Garko	T4
Kibiya	T4
Kura	T4
Makoda	T4
Rogo	T4
Shanono	T4
Sumaila	T4
Warawa	T4
